# Supplementary material for: A new mathematical model for evaluating surface changes in the mid-abdominal sagittal plane after two-level pedicle reduction osteotomy in patients with ankylosing spondylitis
Source: BMC Surg. 2024 Jan 28;24:38. doi: 10.1186/s12893-023-02285-z (PMC11370221; doi:10.1186/s12893-023-02285-z)
Supplement: Supplementary file 2 — Additional file 2. [file 12893_2023_2285_MOESM2_ESM.xlsx]

## Sheet: Novel mathematical model
Calculator for Mathematical Models
Legends:
A new mathematical model for evaluating surface changes in the mid-abdominal sagittal plane after two-level pedicle reduction osteotomy in patients with ankylosing spondylitis
	Preoperative measurement data							Planed OVA
	a(cm)	b(cm)	c(cm)	β(°)	γ(°)	S(ABCD)(cm²)	S(TXPSAiAs)(cm²)	α1(°)	α2(°)
Editable values	15.28	6.2	11.42	104.6	58.6	46.2	119.4	50	45
S(A'B'C'D')(cm²)	140.132
ac-AMSP(cm²)	93.9322
CR(%)	0.786702
Note: To facilitate the calculation and clinical promotion,the above mathematical model was created in the microsoft excel software,through which we can easily obtain the required calculation results by inputting the preoperative measurement data.The lengths of PAi, AiAs, and XAs, were defined as a, b, and c, respectively.The angles between beeline a and beeline b, and between beeline b and beeli…
